# Supplementary material for: Daily Routines and Habits in Individuals with Attention Deficit Hyperactivity Disorder: A Scoping Review
Source: Behav Sci (Basel). 2026 Jun 15;16(6):1000. doi: 10.3390/bs16061000 (PMC13295911; doi:10.3390/bs16061000)
Supplement: Supplementary file 1 [file behavsci-16-01000-s001.zip]

Archive with 1 entries (1 files):
- behavsci-4192260-supplementary.pdf
